# Supplementary material for: Mass Spectrometric Analysis of Antigenic Determinant Glycans of Soybean Glycoprotein Gly m Bd 30K
Source: Molecules. 2025 Aug 31;30(17):3571. doi: 10.3390/molecules30173571 (PMC12430132; doi:10.3390/molecules30173571)
Supplement: Supplementary file 1 [file molecules-30-03571-s001.zip]

Archive with 1 entries (1 files):
- molecules-3740366-supplementary.pdf
